# Supplementary material for: Healing of Skin Wounds in Rats Using Creams Based on Symphytum Officinale Extract
Source: Int J Mol Sci. 2024 Mar 7;25(6):3099. doi: 10.3390/ijms25063099 (PMC10970371; doi:10.3390/ijms25063099)
Supplement: Supplementary file 1 [file ijms-25-03099-s001.zip]

Archive with 1 entries (1 files):
- ijms-2873350-supplementary.pdf
